# Supplementary material for: Integrative analysis based on survival associated co-expression gene modules for predicting Neuroblastoma patients’ survival time
Source: Biol Direct. 2019 Feb 13;14:4. doi: 10.1186/s13062-018-0229-2 (PMC6375203; doi:10.1186/s13062-018-0229-2)
Supplement: Supplementary file 2 — Table S2. Enrichment analysis for unique co-expression modules which are enriched with different biological processes, molecular functions, or specific pathways related to cancer physiology or to neurological functions (XLS 39 kb) [file 13062_2018_229_MOESM2_ESM.xls]

## Sheet: Sheet1
enrichment analysis for the unique co-expression modules
RNA-seq unique co-expression modules		Gene symbols
R7		NRCAM	NTRK1	INSRR	MDGA1	PHLDB1	TLN2	ARHGEF10L	C5orf4	CPNE2	SLCO3A1	EPB41L4A	GDPD5	ADRB2	C1orf92	SH3TC2
R9	GO:0007005 mitochondrion organization 1.293E-7	TRAPPC5	NDUFA11	GADD45GIP1	NDUFA7	MRPL54	ALKBH7	C19orf53	SNRPD2	SSR4	MRPS12	NDUFB11	POLR2I
R13	all genes on 17q21-25, 17q25.3 p=2.576E-6,	MRPL12	C17orf89	ANAPC11	THOC4	ICT1	NME1	ATP5G1	PHB	MRPS23
R15	all genes on 1p36, 1p36.33 p=4.946E-7	CPSF3L	CCNL2	MIB2	ZBTB48	EXOSC10	SRRM1	RERE
R17	all genes on 19q13.43, 19q13.43 p= 9.959E-14	ZNF417	ZNF587	ZNF543	ZNF121	ZNF256	ZNF530
R20		LCOR	TAOK1	RFX3	ATF7IP	ARL5B
R21	all genes on 19q13.4, 19q13.43 p=2.026E-10	ZNF671	ZNF154	ZNF418	ZNF551	ZNF586
R22		SCN3B	NCAM1	DIXDC1	ABCG4	C2CD2L
R23	all genes 3p2, 3p21.31 p=8.694E-5	ZNF502	ZNF167	SETMAR	SMARCC1	ZNF620
R24	all genes on 2q31.1-2	HOXD3	HOXD4	LOC401022	HOXD8	LOC375295
Microarray unique co-expression modules		Gene symbols
M3	GO:0000981 RNA polymerase II transcription factor activity, sequence-specific DNA binding p=1.233E-4	ALDOA	LENG8	CDH24	LYNX1	MEIS2	PHOX2A	SF3A2	LDOC1	ADAMTS7	CBX7	GPR153	IER5	LRP3	LRRC16B	MLXIPL	NFIC	PARP10	SRGAP3	SYN1	SYNPO	TMEM175	TNXB	ACBD4	CASKIN1	DLGAP3	DPEP3	FAM124A	FBXL17	FBXO17	GRIN2D	HLF	IGSF9B	PRR7	SCARF2	SPATA2L	TMEM158	WNT6	ARHGEF15	BMP8A	C16orf81	C1orf113	CACNA1I	COX6A2	DUSP15	FHIT	FLJ35390	HS3ST1	IQSEC2
M4	GO:0007186 G-protein coupled receptor signaling pathway p=1.241E-7	LOC401022	POLR2A	NOS1	TNR	WASH3P	ICOSLG	PLCB2	PTGIR	AQP10	CRB3	FCGBP	LOC728488	MASP2	PROKR2	RNF207	RTN4RL2	AGBL3	C6orf27	GPR12	HIF3A	OXER1	PAX4	PCDHGA7	PFKFB2	PLA2G4D	S1PR2	SH3BP1	AQP5	CCDC113	GPR182	IL24	LOC113230	LTA	XCR1	ZSCAN1	C17orf77	CCDC114	CTF1	CTSE	GPR77	HRH2	LOC138652	MEFV	OR3A3	TAC4	C11orf16	C9orf163	CABP5
M5	GO:0007186 G-protein coupled receptor signaling pathway p=1.064E-5	F2	HPD	HAP1	PRAP1	TNNI1	FCHSD1	C19orf26	C5AR1	F11	HRH3	HTR1B	KLHL28	LOC400084	MUC6	RORC	SLC25A45	C11orf72	C6orf27	CCKAR	CCL15	COX6B2	EFNA2	HIF3A	MEGF10	PAX7	PLA2G4D	SEMA4A	SLC17A7	AQP5	CCDC113	CRHR2	GRB7	LRRC3	LY6G6C	OR51E2	TCL6	TSSK4	ANKRD33	C10orf27	EPN3	FCAR	FUT2	GAL3ST2	GPR97	HAR1A	PCDHGC5	PGA5	RASGRP4
M8	GO:2001303 lipoxin A4 biosynthetic process p=6.521E-6	FRS2	TAT	ABO	DCT	FCRL2	SLC10A1	CTSW	PROKR1	PTCH2	ASB16	C6orf25	CACNG5	CCDC134	GIPC3	SYTL5	TPPP2	ACY3	C11orf42	C1orf210	C7orf34	CLDN9	FADS6	LCN12	MIOX	P2RX2	PRKCG	PRRG4	SERPINA12	SLC24A4	THPO	AANAT	ADRB3	ALOX12	C19orf51	LPO	RP1L1	TJP3	TMEM40	TSHB	ALOX15	H1FNT	KIR3DX1	RS1	TAS1R1	UPK1A	FLJ23865	MOG	MPL
M9	NS	ADAMTS2	CACNG7	FAM119B	PRIMA1	KCTD7	CDC42EP1	GAD1	MRGPRE	PRSS21	ERCC2	GPR37L1	IAPP	KIAA1539	SCARA5	SIRPB1	SLC16A13	TMEM38A	CDA	NOS3	PRSS8	XCR1	C21orf89	CLPS	CYP3A43	MGC14436	SLC45A2	SOX15	A3GALT2	DCDC5	LHB	OTX1	PNPLA5	PTF1A	TRPM5	UPK2	C12orf59	CCR8	CEACAM5	CNGA4	TMEM30B	TREH	PPP1R14D	RAET1E	DCST1	SLC39A2	ELF5
M11	GO:0060089 molecular transducer activity p=2.689E-5	GJC1	ALPL	CHRM1	CNR2	KCNK9	KRT7	PRDM8	DIO3OS	FRMD1	PROX1	RASL12	SLC24A2	TNFSF9	C1orf182	IL12RB1	LOC284749	NR6A1	PODNL1	ZSCAN22	C19orf23	C1orf161	DCST2	FFAR2	GPR77	GUCY2D	NTSR1	SLC5A1	ALOX12B	GP2	GPR32	LGR6	ZNF80	ALOX12P2	HCG4P6	KIR2DL4	OR2H2	PPYR1	SFTPB	SLC14A2	ART1	GJB3
M13	NS	C17orf65	DAB1	GDA	OPN1SW	KCNJ10	PLCXD2	SLC29A2	SPINT1	SSTR3	CACNA1S	DUOX2	GABRB2	CEACAM3	KRT81	LTB4R2	ASIP	IL9R	WFDC10B	WNT9B	GFI1B	KRTAP5-9	LIPI	NLRP14	C3orf24	SLC28A2
M19	NS	LOC729792	KCNE1	CPA5	MUC5AC	GGT2	MADCAM1	UPK3A	MUC5B	RUNX2	FIBCD1	P2RX1	SH3RF2	TNFAIP8L3
M20	NS	HDAC10	MYO1C	ORC6L	PXN	GALNT3	PDE4C	ALPK1	INE1	ANKK1	GGT6	C15orf28
M21	NS	GJB4	NODAL	LRRK2	TMEM89	OR2C1	AFF3	PGM5	PITX1	ARID3A	MFRP
M22	NS	GNG13	TDRD10	MUC5B	MADCAM1	TSNARE1	MUC3A	POLR2A	CEND1	GPR172B	ABP1
M28	NS	MGC32805	AKR1D1	MYO3B	DCDC1	GRK7	LOC339760	ANGPTL3
M30	GO:0071294 cellular response to zinc ion p=8.310E-16; 16q13 p=9.657E-19	MT1L	MT1G	MT1X	MT1E	MT2A	MT1F
M31	GO:0006334 nucleosome assembly p=1.925E-13; 6p22.1 p=2.058E-6	HIST1H3C	H3F3B	HIST2H3A	HIST3H3	HIST1H3B	HIST1H3G
M32	NS	C3orf49	GLIPR1L1	FGF22	WNT16	ABCG8	PROZ
M34	GO:0015671 oxygen transport p=4.223E-9	PPBP	PF4	HBD	HBA1	HBA2	HBB
M38	GO:0007156 homophilic cell adhesion via plasma membrane adhesion molecules p=4.397E-11; 5q31 p=3.682E-13	PCDHB13	PCDHB2	PCDHB11	PCDHB8	PCDHB7
[truncated: 38 more columns]
